# Supplementary material for: Screening Physical Activity in Family Practice: Validity of the Spanish Version of a Brief Physical Activity Questionnaire
Source: PLoS One. 2015 Sep 17;10(9):e0136870. doi: 10.1371/journal.pone.0136870 (PMC4574733; doi:10.1371/journal.pone.0136870)
Supplement: S1 Dataset — (ZIP) [file pone.0136870.s001.zip]

Archive with 1 entries (1 files):
- EVIDENT_1184_PlosOne.sav
